# Supplementary material for: Mitral re-valve-in-valve as a new perspective for high-risk patients with prosthetic valve dysfunction: case reports
Source: Eur Heart J Case Rep. 2023 Nov 23;8(1):ytad579. doi: 10.1093/ehjcr/ytad579 (PMC10734623; doi:10.1093/ehjcr/ytad579)
Supplement: ytad579_Supplementary_Data [file ytad579_supplementary_data.zip]

Archive with 4 entries (4 files):
- Video 03 - Patient 2 post procedure.mp4
- Video 04 - Patient 2 post procedure.mp4
- Video 01 - Patient 2 pre procedure.mp4
- Video 02 - Patient 2 pre procedure.mp4
